# Supplementary material for: Returning to work after a hand injury: Does ethnicity matter?
Source: PLoS One. 2020 Mar 10;15(3):e0229982. doi: 10.1371/journal.pone.0229982 (PMC7064188; doi:10.1371/journal.pone.0229982)
Supplement: S1 Data — (XLSX) [file pone.0229982.s001.xlsx]

## Sheet: for plos one 17.8.19 
age	status	ethnicity	scale_occupation_G	OHU1	OHU2	OHU3	pain1	lowyer	social_support	self_efficacy	SCREEN12	intrusion	avoidance	GWIS_S	workload_jobcontrol	Pwork	profesional_new	typeinjury	RTW_3_Regresion	rafi_educ	Housdens
28	2	1	16	1	2	1	3	2	3.375	4.4	38.8889	1.71429	1.125	57.6681	0.625	2	1	2	1	#NULL!	0.75
22.8	1	1	24	5	5	5	6	999	3.5	1.8	41.6667	1.57143	0.5	#NULL!	1.4	1	5	1	1	1	0.666667
50.11	2	1	16	4	4	2	6	2	4.875	5	5.55556	0.428571	0.875	81.0695	0.526882	2	4	4	1	2	0.6
36	2	1	10	5	5	5	10	1	3.875	2.2	58.3333	3.57143	1	58.3573	0.885057	1	4	5	0	1	1.25
27	2	1	24	5	5	5	8	2	4	2.2	44.4444	2.28571	0.5	30.5266	0.622222	2	4	3	0	1	#NULL!
33.7	1	1	23	5	3	4	3	2	3.875	2.2	16.6667	1.42857	0	75.0034	1.01111	999	4	4	1	1	1
41.1	2	1	24	5	5	5	6	2	4.875	4.2	22.2222	0.857143	0	47.7687	0.826389	1	1	2	1	1	1.25
40	2	1	24	4	4	2	7	2	3.875	4	30.5556	2	1.625	53.5163	1.03704	1	2	1	0	1	0.8
45	2	1	16	5	5	5	5	1	3.25	4.4	30.5556	3.71429	3.875	52.0192	1.12	2	1	1	0	1	1.5
49.8	1	1	15	5	5	5	6.5	1	4.625	2.8	41.6667	4.14286	2.25	50.7627	1.91667	999	5	2	0	1	1
32	2	1	24	5	5	5	0	2	4.375	5	0	0	0.625	70.6471	0.734568	1	4	2	1	1	0.666667
32	2	1	16	5	5	5	8	1	1.5	3.4	55.5556	5	2.75	58.8875	1.53788	1	1	4	0	2	1.66667
30	2	1	16	5	5	5	5	2	#NULL!	3.8	13.8889	1	1.875	65.1183	0.5	2	1	5	1	1	1
40.5	1	1	24	5	4	5	4	1	3.875	3.4	33.3333	1.42857	2.25	58.1565	1.68519	1	4	4	0	2	1.33333
57.11	2	1	31	3	4	4	7	1	3	4.6	8.33333	0	0.125	72.5448	0.982456	1	4	1	0	1	1
65.3	2	1	40	5	1	3	4	2	5	3.2	5.55556	0.857143	0.625	64.9922	0.565657	1	4	1	1	1	0.5
29.9	1	1	10	5	5	5	7	2	5	1.4	33.3333	1	0.375	63.2483	0.892157	1	4	4	0	1	0.666667
35.5	2	1	56	4	4	4	5	2	3.5	2.4	33.3333	1	1.25	76.1329	0.875	2	4	4	0	1	1.71429
42	2	1	31	5	5	5	6	2	3.25	2.6	30.5556	2.85714	2.75	52.497	1.37879	1	4	4	1	2	1.5
49.11	2	1	24	5	5	5	8	2	3.75	1.6	58.3333	2.42857	3.125	51.094	1.66667	1	1	2	0	1	2.33333
51	2	1	36	5	5	5	10	2	2.75	3.4	8.33333	0	0.375	73.1533	1.70513	1	4	1	0	1	1
55.7	2	1	19	5	5	5	5	2	4.375	3.4	22.2222	1.28571	2.375	48.4286	0.84	2	4	2	1	1	1
23	1	1	24	5	5	5	4	2	4.625	2.4	36.1111	0	0	53.2024	0.291667	999	1	2	1	1	1
23	2	1	24	3	1	4	3	2	3.625	3.8	19.4444	0.714286	1	47.0699	1.45833	1	1	2	1	2	2
24.5	1	1	24	3	5	3	4	2	3.75	3.2	11.1111	1.57143	1.125	70.1617	1.02083	999	1	1	0	2	1.5
32.9	2	1	39	4	5	2	4	2	4.125	3.4	41.6667	1.28571	1.875	45.998	1.16667	1	2	1	1	1	1.25
39.2	2	1	72	3	3	2	1	2	5	3.8	8.33333	0	0	75.944	0.75	1	4	1	1	1	1
55.3	2	1	24	5	5	4	6	2	4.875	4.6	2.77778	0	0.125	73.3868	0.65942	1	2	2	1	1	1
25.9	2	1	42	4	4	1	3	1	4.125	2.6	22.2222	1.71429	1.25	54.3357	1.79487	1	5	1	0	2	1
31.2	2	1	24	5	5	5	9	1	4.75	1.8	33.3333	4.42857	2.75	31.974	1.16667	2	2	5	0	2	4
34.9	2	1	24	5	5	5	7	1	4.625	1.2	36.1111	2.71429	2.5	61.4274	1.09375	2	1	5	0	2	0.666667
36	2	1	38	5	1	5	7	2	3.875	2.8	27.7778	2.71429	3	74.5297	1.07333	1	4	4	1	1	1
46.6	2	1	27	4	4	4	4	2	4.25	4	22.2222	2.42857	2.625	59.1239	0.459596	2	1	1	1	2	0.6
59.6	2	1	31	5	5	4	7	2	4.75	4.8	22.2222	1.14286	1.125	42.7414	1.12346	1	4	4	1	1	0.5
35.6	2	1	23	5	5	3	6	1	4.375	0	47.2222	3.42857	3.125	39.8875	0.972222	2	4	1	0	2	1
41	2	1	12	5	5	3	8	1	3.75	1	58.3333	1.57143	0.125	72.6905	0.643678	1	2	1	0	1	0.8
43.7	2	1	38	5	1	1	5	2	4.25	4.2	41.6667	1	1	43.0202	0.648148	1	4	1	0	1	0.857143
45.4	2	1	12	5	5	4	6	1	4.5	3.2	30.5556	2.57143	0	49.4579	0.617647	1	5	6	0	1	1
54.2	2	1	15	5	5	2	8	1	4.375	2	33.3333	2.57143	1	41.1081	1.02525	999	4	6	0	2	1
52.3	2	1	24	5	2	4	2	2	4.625	3.6	25	1	0.875	64.1647	0.875	999	3	2	0	1	1.33333
25	1	1	25	3	3	2	4	2	3	2.8	19.4444	0	2	34.471	0.534722	999	5	1	1	1	0.6
28	2	1	39	4	5	4	5	2	4.375	4.2	25	2.28571	0.375	55.3384	1.96875	1	2	1	1	1	1
41.7	2	1	24	5	5	5	5	2	3	2.6	19.4444	4	2	40.0384	3.88889	1	1	2	0	2	1.33333
44.5	2	1	38	5	4	3	5	1	5	5	16.6667	0	0	58.5742	0.6	1	4	2	0	1	1
50.6	2	1	16	5	2	4	7	1	4.5	4.2	11.1111	0.428571	1.25	67.4252	0.619792	1	4	5	1	1	2
62.6	2	1	27	3	2	1	5	1	4.75	2.6	16.6667	0	2.375	82.0015	0.833333	2	4	5	0	1	0.5
22	1	1	15	5	5	3	5	1	4.5	2	52.7778	3.57143	3.25	38.2401	3.24074	999	1	6	0	2	0.6
36	1	1	27	5	5	5	5	2	3.5	5	25	0.714286	0.625	43.2004	0.995098	999	4	1	1	1	0.4
53.7	2	1	16	4	3	4	8	1	5	4.8	13.8889	1	1.25	61.0984	0.54902	1	1	4	1	1	0.6
52	2	1	24	5	5	4	8	1	3.75	5	38.8889	3.14286	2.125	34.2813	1.02667	1	2	6	0	2	1
57	2	1	24	4	5	2	6	2	4.875	4	27.7778	0.428571	0.5	47.8276	1.75	1	2	4	1	1	0.333333
59	1	1	12	5	4	3	5	1	4.75	4.4	8.33333	0.857143	0	41.1295	0.666667	999	4	1	1	2	1
24.2	1	1	15	4	5	3	6	1	3.75	2.8	27.7778	0.857143	2.5	57.2014	0.691358	999	4	2	1	1	0.8
36.4	2	1	24	5	5	3	7	2	1.75	2.8	27.7778	0.428571	0.625	51.0262	1.08333	2	2	2	0	2	1.33333
38	2	1	42	5	5	5	4	1	5	4.8	25	0.428571	0.375	3.73832	0.742424	2	5	6	0	1	1.5
37.7	1	1	40	4	5	4	2	2	4.5	3.6	25	0	0	54.6095	0.766667	1	1	2	1	1	1.2
52.2	1	1	27	5	5	3	999	2	5	4.8	58.3333	2.14286	2	65.33	0.433333	999	4	2	0	1	1
54.5	2	1	36	5	5	5	8.5	2	2.875	1.6	44.4444	0.142857	0.75	999	0.666667	2	4	4	0	#NULL!	1.75
27.9	1	1	24	4	3	3	7	1	4	4.8	30.5556	0.285714	1.5	77.3969	0.681818	1	1	1	1	1	1
33.5	2	1	56	4	4	2	5	2	5	3	5.55556	0.714286	1.125	71.5163	0.677419	1	5	1	1	1	0.75
32.9	1	1	24	5	5	5	8	2	4.25	2	30.5556	0	0	43.7284	0.978495	1	2	1	0	1	2
43	2	1	56	4	3	3	5	1	4.75	4.4	13.8889	1.28571	0	74.5515	0.729167	1	4	1	1	1	1
53.9	2	1	24	4	4	4	9	2	5	2	30.5556	4.14286	2.75	24.9397	0.826389	1	1	2	0	2	0.666667
56	2	1	56	5	5	5	5	2	2.875	4	5.55556	1.57143	1.375	48.4323	0.708333	1	4	6	0	2	1
28.5	1	1	24	4	4	2	5	2	4.5	3.4	27.7778	0.714286	1.25	49.6134	0.848485	1	2	1	0	1	1
34	1	1	24	3	1	3	4	2	#NULL!	3.6	16.6667	1.57143	2	17.5272	0.33871	1	2	1	1	1	1.33333
36.11	2	1	15	5	5	5	10	2	5	2.8	27.7778	2.71429	2.125	21.8844	0.6	1	4	1	1	#NULL!	1.66667
37.8	1	1	24	5	5	5	5	2	5	3	25	0.428571	0.125	49.935	0.7	1	1	5	0	1	0.857143
48.8	2	1	23	3	5	2	7	1	4.125	3	41.6667	1.57143	1.125	18.8595	1.05556	1	2	1	0	1	1.2
63.3	2	1	56	5	5	5	5	2	2.75	3.4	58.3333	3.85714	2.25	53.5721	0.480392	2	4	1	1	#NULL!	1
23	1	1	56	5	4	4	5	2	4.75	3.6	30.5556	2.14286	1.125	55.6378	1.22807	999	4	3	1	1	0.428571
26	1	1	24	4	3	5	4	2	#NULL!	3.8	22.2222	0	0.75	45.425	0.466667	1	4	2	1	1	1
43.5	1	1	56	5	5	4	7	2	3.625	5	30.5556	2.85714	1.625	66.0007	1.08621	999	4	1	1	1	0.5
46	2	1	56	5	4	5	2	1	5	4.8	27.7778	1.57143	1.875	65.5291	0.777778	1	4	5	0	1	0.714286
57	2	1	16	4	4	4	8	2	#NULL!	2.2	72.2222	4.14286	2.25	35.391	0.633333	1	1	2	0	2	1
59	2	1	19	4	5	4	999	1	4	3.4	22.2222	3.42857	2.125	81.6176	0.804598	999	1	6	0	1	0.666667
25.8	1	1	7	5	5	5	1	2	3.875	4	8.33333	0.142857	0	63.3339	1.08182	999	1	1	0	2	1
33	2	1	42	5	5	5	5.5	2	4.625	4.2	52.7778	3.71429	1.625	49.2042	0.764368	1	4	1	1	1	0.8
44	2	1	56	4	5	4	10	1	4	2.2	66.6667	2.71429	2.75	39.001	2.33333	1	4	1	1	1	0.75
48.9	2	1	56	4	4	2	6.5	2	5	2	36.1111	1.71429	2.25	46.0863	0.734568	1	1	1	0	1	1.25
48	2	1	27	3	5	3	8	1	3.75	3.2	16.6667	0.285714	0.5	45.9537	0.777778	1	4	1	0	#NULL!	1.33333
65	2	1	24	5	4	4	2	2	5	5	0	0	0	999	0.54902	1	5	2	0	#NULL!	0.666667
29	2	1	24	5	5	5	1	1	4.625	0.8	44.4444	2.42857	0.75	41.1058	3.0625	2	1	1	0	2	1.33333
34.11	1	1	19	5	3	4	5	2	4.5	3.4	19.4444	2.28571	0.125	47.4497	0.826389	999	4	5	0	#NULL!	1
30	2	1	24	5	5	5	9	1	5	4	11.1111	0.142857	0.875	56.6942	0.583333	1	2	6	0	2	1
41	2	1	24	5	3	5	5	2	3	3.8	27.7778	2.57143	2.5	85.9456	1.04598	1	4	1	1	2	1.33333
48.1	2	1	24	5	5	5	7	1	4.75	2	55.5556	3.57143	3.125	49.053	0.916667	1	2	6	0	2	1.5
60.8	2	1	16	4	4	4	5	2	6	4.6	0	0.142857	0.25	999	0.4	1	4	1	1	2	0.6
31.2	2	2	16	3	5	5	6	1	3.25	3.8	16.6667	1.14286	2.625	48.9998	1.02525	1	3	2	1	1	0.8
33.9	1	2	27	5	5	5	6	1	4.5	1.2	38.8889	2.71429	2.875	19.1784	1.08025	999	4	6	0	1	0.5
31.1	2	2	24	4	5	3	2	2	3.75	4.4	16.6667	0.571429	0.375	41.8763	0.625	1	4	2	1	1	1
41.6	2	2	16	5	5	5	7	2	4.25	4.4	25	4.14286	3	79.1839	0.993827	2	3	4	0	2	3
45.7	2	2	16	4	4	4	0	2	5	5	0	0	0.375	69.2172	0.241379	2	3	2	0	2	2.33333
49.2	2	2	16	5	5	5	4	2	4.375	2.6	58.3333	4.14286	4.125	27.6802	0.583333	2	3	4	0	2	1.4
22.3	1	2	16	5	5	5	8	2	4.125	3.4	27.7778	0.428571	0.625	39.6638	0.883838	999	3	1	0	2	1.33333
23.5	1	2	24	4	5	1	5	2	4.875	4.8	61.1111	2.57143	4	55.8164	0.311111	999	1	5	0	1	1.16667
33.4	2	2	24	1	3	2	0	2	5	4	11.1111	0.714286	1	77.6815	0.533333	1	5	5	1	1	1.25
37.5	2	2	56	3	4	2	2.5	2	4.625	4.6	22.2222	2.42857	2.125	40.1815	0.666667	2	4	1	1	1	1.66667
41.1	2	2	23	5	5	3	9	2	3	1	11.1111	1.85714	0.375	45.2954	1.31884	1	2	1	1	2	2
42.4	2	2	16	3	5	3	10	1	5	3.6	22.2222	1.71429	0.75	52.1396	0.583333	2	3	1	0	#NULL!	1.25
23.6	1	2	20	3	4	5	5	1	4.5	1.8	33.3333	2.57143	2.5	32.1844	2.42308	999	4	1	0	2	1.75
31.1	2	2	34	3	2	1	0	2	3.625	4.4	38.8889	0.142857	0.5	59.8167	0.673077	1	4	1	0	2	1
32	1	2	24	5	5	5	5	1	4.375	3.4	52.7778	0	0.5	37.4243	1.37879	999	2	2	0	1	2
36.8	2	2	16	5	5	5	5	1	4.75	3.4	36.1111	3	2.625	48.5528	1.01111	1	3	6	0	2	1.25
34.5	2	2	20	5	1	3	0.5	2	5	2.4	47.2222	2.57143	1.375	52.2189	1.41228	2	4	2	0	2	1
46	2	2	24	5	5	5	3	1	5	3	33.3333	2.85714	1.25	29.4361	0.533333	2	5	1	0	2	1.66667
22	1	2	16	5	5	5	8	1	4.875	2.4	36.1111	3	2.875	47.6724	0.633333	999	3	6	0	2	1.66667
28	1	2	16	5	5	5	1	2	4.5	2.8	50	2.42857	0.25	61.1747	1.16667	999	3	4	0	2	1
31.5	2	2	16	5	5	5	8.5	1	4.75	5	11.1111	0.142857	0.5	51.0999	1.01449	2	3	4	0	2	1.33333
35	2	2	38	5	5	5	1.5	1	5	4	5.55556	0.714286	0	72.0539	1	1	4	1	0	2	1
43.2	2	2	27	5	4	5	5.5	2	4.375	3.8	2.77778	1.57143	1.375	56.8075	1.16667	1	4	1	0	2	1.33333
41	2	2	24	5	5	5	7	1	4.75	0	52.7778	2.85714	1.25	36.1325	3.83333	2	2	5	0	2	1.33333
23.11	1	2	24	4	4	5	3	2	5	4	13.8889	0.571429	1.375	57.7378	0.795455	999	1	1	1	2	1
27.1	1	2	38	5	5	5	7	2	4.75	3.2	36.1111	1.85714	1.125	36.5969	1	999	1	5	0	1	1
24.8	2	2	40	5	5	4	1.5	2	2.75	3.2	30.5556	0.714286	0.5	70.454	0.7	1	4	4	1	1	0.5
33	2	2	24	3	5	3	7.5	1	4	3.8	50	5	3	56.2761	1.03704	2	1	5	0	1	0.8
29.8	1	2	27	5	3	4	7	1	5	4	27.7778	1.14286	1.375	34.6212	0.791667	999	4	4	1	2	1
34.9	2	2	19	5	4	4	5	1	3.75	3	19.4444	2.14286	1.875	68.1066	1.2197	2	4	1	0	2	1.25
22.11	1	2	24	5	5	5	10	1	5	3.4	11.1111	1	0.875	78.3901	0.514706	999	5	4	0	2	1.5
23.3	1	2	16	5	5	5	5.5	1	3.75	1.2	63.8889	2.14286	1.5	46.5472	1.12	999	3	5	0	2	1.25
28.6	2	2	16	5	5	5	5	1	3	3	22.2222	2.71429	2	56.5236	0.666667	2	3	1	0	2	1
31.9	2	2	56	5	3	3	6	2	3	3	30.5556	1.57143	1.625	71.9568	1.38542	1	4	1	0	1	1
32.4	2	2	27	5	3	3	9	1	5	2.6	30.5556	0.857143	0.875	16.4064	1.83333	2	4	1	0	2	2.5
35.5	2	2	24	5	5	5	6	1	4.625	1.6	33.3333	3.28571	2.5	50.2987	1.06944	2	1	1	0	2	1.25
22.2	1	2	56	5	4	5	8	2	3.5	2.4	36.1111	1.42857	0.5	52.2962	1.47778	999	4	4	0	#NULL!	2
22	1	2	20	5	5	5	7	1	3.625	3.2	27.7778	2.71429	1.875	62.5421	1.225	999	4	2	0	1	1.66667
24.4	1	2	15	5	5	1	4.5	2	4.75	2.8	11.1111	2.57143	1.75	57.2799	1.4	999	4	4	1	2	1.75
28.4	2	2	36	5	4	3	7	1	4.5	3.4	13.8889	0.285714	0.625	45.6704	0.848485	2	4	1	1	1	1
41.9	2	2	16	5	3	2	9	2	4.875	2.6	25	0	0	56.1748	0.742424	2	1	1	1	2	1
57.7	2	2	16	3	1	3	6	2	4.75	2.8	38.8889	3.14286	2.25	60.0556	0.368421	2	3	1	0	2	1
22.6	1	2	56	5	2	5	8	2	3.75	3.8	11.1111	0	1	73.7269	1.23958	999	4	4	0	2	1
28	2	2	20	5	5	5	7	2	4.875	2.8	33.3333	5	2.75	24.2279	0.60101	2	4	4	0	2	1.33333
31	2	2	12	5	5	3	4	1	4.25	1.6	52.7778	3.85714	2.625	44.5192	1.16667	1	2	6	0	1	2
44.1	1	2	24	5	4	5	7	2	4	3.8	5.55556	0	0.125	70.0729	1.55556	999	5	4	1	2	0.25
41.1	2	2	15	3	5	3	8	1	3.75	3.4	55.5556	3.85714	3.625	49.0696	0.848485	1	4	4	1	2	2
45.7	2	2	16	5	5	5	4	1	2	3.6	36.1111	0.714286	1.125	52.5062	2.33333	1	1	2	0	2	1.66667
23.2	1	2	20	4	3	4	5	2	2.625	3.6	19.4444	0	0	73.0083	2.04167	999	4	1	0	2	1
26.6	2	2	16	1	1	1	8	1	5	4.6	25	1.14286	2.75	77.2045	0.2	999	3	1	0	1	0.5
25	2	2	16	5	5	4	4	2	4.75	2.8	38.8889	1.71429	1.625	65.7063	0.9	2	3	1	0	2	0.75
30	1	2	20	5	5	5	0	2	2.75	1.8	52.7778	1.42857	1.875	66.4679	0.933333	2	4	2	0	1	2
30	1	2	56	5	5	5	6	1	2.25	4.6	27.7778	2.85714	2.5	30.9463	0.989899	2	4	6	0	2	1.33333
47.6	2	2	16	3	5	1	999	2	3.625	3.4	22.2222	1.57143	4.125	72.0024	1.12179	1	1	1	1	#NULL!	0.714286
23.6	1	2	24	5	5	4	6	1	2.625	1.2	44.4444	3.28571	1.875	71.908	2.21667	999	1	3	1	2	#NULL!
25.6	1	2	16	5	5	5	8	1	4.75	2.4	47.2222	4	1.875	34.025	1.08025	999	1	6	0	2	1.33333
38.4	2	2	16	5	4	5	10	1	3.75	3.6	41.6667	3.42857	2.125	43.6378	1.16667	2	4	1	0	2	2.33333
38.8	1	2	10	5	5	5	3	2	4	2	36.1111	3.28571	1.125	26.0046	2.65152	2	1	2	0	2	2
41	2	2	24	3	1	3	7	2	3.875	4.4	8.33333	0.428571	0	50.1902	0.432099	2	2	1	0	2	1.66667
41.8	2	2	19	5	5	5	8	999	5	4	69.4444	3.57143	3	21.2114	0.8	2	4	5	0	2	1.5
24	1	2	24	5	5	5	10	1	3.5	1.2	33.3333	3	2.375	56.3539	1.02667	999	1	2	0	2	1.66667
22	1	2	24	5	4	4	3.5	2	3	3.4	27.7778	0.714286	0.5	50.5261	1.75	999	5	1	1	2	1.33333
37.4	2	2	24	5	3	1	9	1	5	0.4	999	3.14286	1.125	39.3635	0.3	2	1	4	1	1	0.75
37	2	2	36	5	5	5	5	1	4.75	4.4	8.33333	0	0	81.651	1.05376	1	4	1	1	2	2
35	2	2	16	5	5	5	10	1	2.625	1.8	52.7778	999	999	12.0044	4.66667	2	3	2	0	2	1.33333
52	1	2	23	5	4	3	5.5	2	4.5	3.4	30.5556	1.85714	1.625	56.5898	0.564516	2	4	1	1	1	1.66667
28	2	2	16	5	3	3	4	1	4	2.8	13.8889	0.714286	0.375	45.8354	1.65278	2	3	1	0	2	2.33333
25.9	1	2	8	5	5	3	6	1	4.375	0.2	55.5556	0.857143	0.5	39.0504	0.965517	999	5	6	0	2	1.6
31.7	1	2	31	5	5	5	8	1	3.25	0	66.6667	3.42857	2.625	30.7512	1.12	2	4	4	0	2	0.75
34.4	1	2	16	5	5	5	0	2	3.375	2.6	33.3333	3.85714	2.75	24.66	1.67708	2	3	6	0	2	0.666667
40	2	2	16	5	3	3	6	1	3.5	2.4	41.6667	1.42857	1.5	39.8338	0.9	1	3	4	1	1	1.4
51.6	2	2	24	5	5	5	6	1	4.875	4.4	33.3333	3.14286	2	59.548	0.989899	1	4	5	1	1	1
23	1	2	16	5	5	5	7	2	3.625	4	50	2.42857	3.5	59.6629	1.16667	999	3	4	0	1	1.4
23.9	2	2	15	5	5	3	8	2	4.75	1.4	22.2222	0.857143	1.625	38.7848	0.862319	2	1	2	0	2	1
29.6	2	2	16	4	3	4	7	1	3.25	2.2	36.1111	3.71429	3	59.7873	3.83333	1	3	1	0	2	1.33333
33.2	2	2	24	5	5	5	6	1	3.125	0	36.1111	3.57143	2.25	52.5981	0.628205	2	1	5	0	1	0.5
40.8	2	2	36	5	5	5	8	1	4.75	3.2	30.5556	0.571429	2.75	52.938	0.318182	2	4	4	1	2	3
48.6	2	2	27	5	5	5	6	1	4.75	2.8	63.8889	4.71429	1.875	40.1826	0.888889	1	4	5	0	1	1.66667
23.7	1	2	24	5	5	5	5	2	3.375	3.6	27.7778	2.14286	1.625	67.567	1.12	999	1	4	1	1	1.66667
26	2	2	36	5	3	5	6	1	5	2.8	30.5556	3.14286	2.375	26.4631	0.2	2	4	2	0	1	0.6
35.4	2	2	15	4	5	5	9	2	2.625	5	27.7778	3.14286	2.5	44.4635	0.833333	1	5	6	0	1	1.33333
41	2	2	27	5	5	5	6	2	5	3.2	47.2222	2.14286	2.625	40.2057	0.94086	1	4	1	0	2	1.5
45.4	2	2	24	5	5	5	8	2	5	4	16.6667	1.71429	0.625	46.2749	0.833333	1	4	6	0	1	2
51.1	1	2	16	5	3	5	5	1	3	3	22.2222	1.14286	1.375	65.7276	1.27273	1	3	1	0	2	0.666667
22.1	1	2	20	5	5	5	9	2	3.625	2.6	30.5556	2.85714	2.375	52.1747	0.826389	999	4	1	1	1	1.5
29	2	2	24	5	3	5	5	1	3.875	2.8	25	0	0	52.9856	0.680556	1	2	4	1	1	0.75
30	2	2	16	3	1	3	4.4	2	4.625	4.2	2.77778	1.42857	0.875	51.8609	1.05	2	3	2	1	2	#NULL!
34.2	2	2	16	5	3	4	7	2	3.5	3.4	47.2222	1.57143	0.5	51.1611	1.01449	2	3	4	0	2	1.33333
41.5	2	2	35	5	5	5	7	2	2.625	3	61.1111	2.28571	3.5	67.5611	2.42308	2	4	4	0	1	1.33333
51.1	2	2	19	5	3	5	4.5	2	5	3	16.6667	2.14286	0.5	47.1412	0.530303	999	4	1	0	2	1
